# Supplementary material for: Invasive Disease Due to Neisseria meningitidis: Surveillance and Trends in Israel Prior to and during the COVID-19 Pandemic
Source: Microorganisms. 2023 Aug 31;11(9):2212. doi: 10.3390/microorganisms11092212 (PMC10537818; doi:10.3390/microorganisms11092212)
Supplement: Supplementary file 1 [file microorganisms-11-02212-s001.zip]

Archive with 1 entries (1 files):
- microorganisms-2508664-supplementary.pdf
